# Supplementary material for: A Molecular Dynamics Study of Monomer Melt Properties of Cyanate Ester Monomer Melt Properties
Source: Polymers (Basel). 2022 Mar 17;14(6):1219. doi: 10.3390/polym14061219 (PMC8951156; doi:10.3390/polym14061219)
Supplement: Supplementary file 1 [file polymers-14-01219-s001.zip]

Archive with 1 entries (1 files):
- polymers-1613674-supplementary.pdf
